# Supplementary material for: Modeling SARS-CoV-2 Infection in Mice Using Lentiviral hACE2 Vectors Infers Two Modes of Immune Responses to SARS-CoV-2 Infection
Source: Viruses. 2021 Dec 21;14(1):11. doi: 10.3390/v14010011 (PMC8778683; doi:10.3390/v14010011)
Supplement: Supplementary file 1 [file viruses-14-00011-s001.zip]

Archive with 1 entries (1 files):
- viruses-1457485-supplementary.pdf
